# Supplementary material for: 5-(4-Methyl­phen­yl)-1,3,4-oxadiazol-2-amine
Source: Acta Crystallogr Sect E Struct Rep Online. 2012 May 12;68(Pt 6):o1668. doi: 10.1107/S1600536812019617 (PMC3379265; doi:10.1107/S1600536812019617)
Supplement: Supplementary file 2 [file e-68-o1668-Isup2.hkl]

# 
# h,k,l, Fc-squared, Fo-squared, sigma(Fo-squared) and status flag 
# 
data_I
_shelx_title ' 201109125 in P21/n ' 
_shelx_refln_list_code     4 
_shelx_F_calc_maximum      207.36 
_exptl_crystal_F_000       368.00 
_reflns_d_resolution_high  0.8002 
 
loop_ 
 _symmetry_equiv_pos_as_xyz 
 'x, y, z' 
 '-x+1/2, y+1/2, -z+1/2' 
 '-x, -y, -z' 
 'x-1/2, -y-1/2, z-1/2' 
 
_cell_length_a    12.1612 
_cell_length_b     5.9374 
_cell_length_c    12.8282 
_cell_angle_alpha  90.000 
_cell_angle_beta  108.012 
_cell_angle_gamma  90.000 
 
_shelx_F_squared_multiplier     1.000 
 
loop_ 
 _refln_index_h 
 _refln_index_k 
 _refln_index_l 
 _refln_F_squared_calc 
 _refln_F_squared_meas 
 _refln_F_squared_sigma 
 _refln_observed_status 
   2   0   0       30.18       31.91      1.76 o 
   4   0   0      844.49      844.43      5.54 o 
   6   0   0       48.07       51.75      2.83 o 
   8   0   0      296.54      316.41      8.34 o 
  10   0   0      678.14      677.30     13.57 o 
  12   0   0       68.48       73.68      5.52 o 
  14   0   0       25.27       24.76      2.92 o 
   1   1   0     2363.54     2425.93     36.67 o 
   2   1   0      365.20      338.85      2.22 o 
   3   1   0      768.41      725.00      4.10 o 
   4   1   0       13.36       11.15      0.69 o 
   5   1   0      114.95      103.94      2.22 o 
   6   1   0      591.23      641.48      6.14 o 
   7   1   0      135.90      138.07      3.27 o 
   8   1   0        1.38        1.27      0.68 o 
   9   1   0        7.25        7.88      1.22 o 
  10   1   0        5.57        5.75      1.08 o 
  11   1   0       13.61       11.39      1.37 o 
  12   1   0       27.63       26.92      1.83 o 
  13   1   0        1.77        2.17      1.30 o 
  14   1   0        4.40        1.37      1.70 o 
   0   2   0        0.85        5.61      1.13 o 
   1   2   0     1273.72     1373.06      9.69 o 
   2   2   0      593.79      652.91      3.94 o 
   3   2   0       52.16       47.62      1.81 o 
   4   2   0       26.30       28.60      0.93 o 
   5   2   0        0.49        0.38      0.36 o 
   6   2   0      134.11      128.13      5.03 o 
   7   2   0       50.77       60.05      2.35 o 
   8   2   0        8.94        6.95      0.90 o 
   9   2   0        2.04        1.78      0.76 o 
  10   2   0       79.01       74.82      2.82 o 
  11   2   0        1.21        1.43      0.81 o 
  12   2   0       28.32       30.74      2.62 o 
  13   2   0       26.57       26.04      2.26 o 
   1   3   0        1.65        0.61      0.30 o 
   2   3   0      188.74      199.44      2.37 o 
   3   3   0      290.11      330.36      3.50 o 
   4   3   0      125.25      114.00      3.89 o 
   5   3   0       29.25       29.96      1.48 o 
   6   3   0      108.50      106.26      2.06 o 
   7   3   0       59.92       60.88      1.47 o 
   8   3   0       18.94       21.12      1.19 o 
   9   3   0        0.57        0.93      0.88 o 
  10   3   0       59.98       54.52      3.04 o 
  11   3   0        8.55       10.64      2.27 o 
  12   3   0        0.39       -0.07      2.23 o 
  13   3   0        5.53        2.16      1.58 o 
   0   4   0      321.47      332.06      4.72 o 
   1   4   0        7.21        7.32      0.64 o 
   2   4   0       20.54       15.89      0.70 o 
   3   4   0       98.64       94.40      3.24 o 
   4   4   0       45.33       41.51      1.84 o 
   5   4   0        1.78        0.95      1.03 o 
   6   4   0       60.50       55.94      2.32 o 
   7   4   0       25.95       26.11      2.17 o 
   8   4   0      128.49      131.37      4.87 o 
   9   4   0       17.27       17.90      2.55 o 
  10   4   0       55.71       56.72      4.37 o 
  11   4   0        0.94        4.19      1.64 o 
  12   4   0        0.99        0.71      1.31 o 
   1   5   0      157.56      149.41      3.59 o 
   2   5   0       53.22       55.76      2.33 o 
   3   5   0       59.23       61.70      2.42 o 
   4   5   0      153.55      152.49      4.69 o 
   5   5   0        4.72        6.65      1.26 o 
   6   5   0       76.63       74.83      3.66 o 
   7   5   0      298.07      305.36      9.37 o 
   8   5   0       11.74        9.79      2.97 o 
   9   5   0        3.71        3.35      1.74 o 
  10   5   0        0.15        2.47      1.61 o 
   0   6   0        0.01        0.44      2.01 o 
   1   6   0       31.59       31.25      4.96 o 
   2   6   0        1.22        0.51      0.89 o 
   3   6   0       13.73       15.85      1.65 o 
   4   6   0       39.47       42.61      2.85 o 
   5   6   0        6.02        9.47      1.57 o 
   6   6   0       13.54       15.88      3.16 o 
   7   6   0        4.09        6.74      3.21 o 
   8   6   0        3.03        8.32      2.94 o 
   1   7   0        0.26        4.65      1.99 o 
   2   7   0        0.00        3.12      3.68 o 
   3   7   0        0.16        3.44      4.23 o 
   4   7   0        3.48        6.48      2.29 o 
 -13   0   1        4.71        4.65      1.67 o 
 -11   0   1      438.56      452.12     13.77 o 
  -9   0   1       49.71       46.16      3.06 o 
  -7   0   1      334.99      341.74      6.88 o 
  -5   0   1      410.41      444.82      7.54 o 
  -3   0   1     2143.72     2168.20     11.04 o 
   3   0   1     3927.31     3942.97     23.15 o 
   5   0   1      165.61      171.53      3.53 o 
   7   0   1        7.00        8.27      0.96 o 
   9   0   1       95.19       96.50      4.71 o 
  11   0   1       42.82       45.38      3.66 o 
  13   0   1        6.51        8.09      1.97 o 
 -14   1   1        9.43        9.25      1.57 o 
 -13   1   1        9.97        8.25      1.25 o 
 -12   1   1       17.45       19.75      1.73 o 
 -11   1   1      249.62      245.27      4.87 o 
 -10   1   1      130.90      131.17      3.72 o 
  -9   1   1       75.37       77.78      2.73 o 
  -8   1   1        1.30        1.77      0.62 o 
  -7   1   1        2.33        1.91      0.51 o 
  -6   1   1        2.83        6.09      0.66 o 
  -5   1   1      190.58      215.08      2.80 o 
  -4   1   1       61.04       65.56      1.39 o 
  -3   1   1      381.44      362.85      2.73 o 
  -2   1   1       18.42       20.48      0.51 o 
  -1   1   1     6219.36     6058.50     24.47 o 
   0   1   1     1589.31     1560.15      8.32 o 
   1   1   1      930.82      911.63      4.68 o 
   2   1   1        1.72        3.08      0.54 o 
   3   1   1      143.84      136.49      2.57 o 
   4   1   1      121.72       99.67      4.44 o 
   5   1   1      560.65      572.43      5.84 o 
   6   1   1       28.67       20.71      1.26 o 
   7   1   1      444.88      455.24      8.98 o 
   8   1   1        0.10        0.35      0.73 o 
   9   1   1      187.29      176.57      4.23 o 
  10   1   1        0.01       -0.52      0.83 o 
  11   1   1       17.76       19.76      1.73 o 
  12   1   1       54.84       59.84      2.97 o 
  13   1   1        6.30        8.20      1.46 o 
  14   1   1        1.02        3.15      1.66 o 
 -14   2   1        3.14        1.97      1.47 o 
 -13   2   1       11.27       10.02      1.53 o 
 -12   2   1        7.84        8.09      1.11 o 
 -11   2   1       15.72       14.38      1.40 o 
 -10   2   1      101.24      100.88      3.21 o 
  -9   2   1       72.72       70.86      2.27 o 
  -8   2   1       26.38       31.61      1.45 o 
  -7   2   1       13.94       12.69      0.92 o 
  -6   2   1      117.11      125.10      2.38 o 
  -5   2   1      391.93      439.26      3.57 o 
  -4   2   1      880.56      965.63      4.22 o 
  -3   2   1      143.67      129.19      2.48 o 
  -2   2   1      284.14      278.67      2.64 o 
  -1   2   1        6.06        2.91      0.43 o 
   0   2   1       86.07       92.14      1.51 o 
   1   2   1       95.79      106.55      2.01 o 
   2   2   1        1.30        0.79      0.59 o 
   3   2   1       26.03       27.84      1.34 o 
   4   2   1        8.07        8.62      0.53 o 
   5   2   1      308.00      327.89      5.73 o 
   6   2   1      642.29      656.31      6.85 o 
   7   2   1        7.00        6.44      1.39 o 
   8   2   1        5.82        6.16      1.00 o 
   9   2   1       66.79       64.40      2.50 o 
  10   2   1       18.64       17.45      1.45 o 
  11   2   1       38.47       39.99      2.92 o 
  12   2   1        2.29        6.44      1.73 o 
  13   2   1       27.87       29.79      2.84 o 
 -13   3   1        0.34       -1.06      1.34 o 
 -12   3   1        0.54        1.28      1.41 o 
 -11   3   1      103.68      108.96     10.16 o 
 -10   3   1        3.77        3.50      0.92 o 
  -9   3   1        3.56        5.42      0.75 o 
  -8   3   1        3.46        1.54      1.01 o 
  -7   3   1       30.31       32.73      1.35 o 
  -6   3   1      119.48      115.39      2.23 o 
  -5   3   1        7.63        6.96      0.62 o 
  -4   3   1      137.45      154.18      2.51 o 
  -3   3   1      675.03      674.76      6.16 o 
  -2   3   1        9.63        7.97      0.69 o 
  -1   3   1      924.98      983.56      5.72 o 
   0   3   1      323.51      359.18      4.47 o 
   1   3   1       42.94       52.12      1.62 o 
   2   3   1      240.11      227.84      4.63 o 
   3   3   1      478.34      511.69      8.77 o 
   4   3   1      378.20      341.44      4.73 o 
   5   3   1        2.46        4.77      1.99 o 
   6   3   1       42.78       47.48      2.64 o 
   7   3   1        0.12       -0.28      0.36 o 
   8   3   1       38.84       34.40      3.12 o 
   9   3   1       57.51       53.27      2.94 o 
  10   3   1       24.51       23.83      2.14 o 
  11   3   1       20.70       21.87      3.05 o 
  12   3   1       49.14       49.72      4.36 o 
 -12   4   1        1.71        0.86      1.66 o 
 -11   4   1        3.85        0.60      1.32 o 
 -10   4   1       16.64       21.82      2.29 o 
  -9   4   1        0.53        1.84      1.12 o 
  -8   4   1      226.39      214.03      6.00 o 
  -7   4   1      296.22      290.82      6.75 o 
  -6   4   1        3.88        3.46      1.25 o 
  -5   4   1       49.79       43.09      2.27 o 
  -4   4   1       32.22       24.99      1.28 o 
  -3   4   1      132.00      116.30      2.70 o 
  -2   4   1       60.34       60.75      1.76 o 
  -1   4   1        0.01       -0.43      0.52 o 
   0   4   1      380.08      423.50      4.44 o 
   1   4   1        3.22        2.23      0.45 o 
   2   4   1      417.85      437.17      3.82 o 
   3   4   1      105.99      101.46      2.90 o 
   4   4   1       14.16       13.37      1.84 o 
   5   4   1      152.99      143.61      3.64 o 
   6   4   1        0.01       -0.88      0.88 o 
   7   4   1       27.09       27.81      2.35 o 
   8   4   1       75.25       76.15      4.86 o 
   9   4   1        0.72        1.14      1.25 o 
  10   4   1       49.60       43.81      4.79 o 
  11   4   1        0.97        0.71      3.01 o 
 -10   5   1        7.08        6.71      2.64 o 
  -9   5   1        2.18        3.76      1.65 o 
  -8   5   1       10.79       14.16      5.43 o 
  -7   5   1       49.42       52.65      3.97 o 
  -6   5   1      296.88      303.39      6.66 o 
  -5   5   1       12.25       13.36      1.60 o 
  -4   5   1      287.33      287.80      6.32 o 
  -3   5   1       11.95       11.84      1.15 o 
  -2   5   1      337.30      328.13      5.38 o 
  -1   5   1       73.03       63.76      2.39 o 
   0   5   1        6.12        5.07      0.83 o 
   1   5   1       95.47       92.02      3.37 o 
   2   5   1      242.07      227.38      4.40 o 
   3   5   1      116.72      115.54      3.21 o 
   4   5   1       30.82       26.06      2.96 o 
   5   5   1        1.61        2.05      0.84 o 
   6   5   1       11.90        8.78      1.21 o 
   7   5   1        1.42        3.37      1.76 o 
   8   5   1       42.65       44.79      3.83 o 
   9   5   1        4.12        2.76      1.46 o 
  10   5   1       17.81       17.21      2.67 o 
  -8   6   1       15.27       10.39      2.97 o 
  -7   6   1        7.15        9.44      2.02 o 
  -6   6   1        2.21        4.35      1.58 o 
  -5   6   1        5.23        4.69      1.33 o 
  -4   6   1        0.52        3.18      1.77 o 
  -3   6   1        2.37        3.36      1.51 o 
  -2   6   1       42.72       45.34      3.74 o 
  -1   6   1        0.77        1.70      1.11 o 
   0   6   1      194.67      195.78      5.63 o 
   1   6   1        1.06       -0.61      1.03 o 
   2   6   1       34.17       35.28      2.73 o 
   3   6   1       12.43       13.04      1.73 o 
   4   6   1       22.78       20.73      2.44 o 
   5   6   1        0.10       -1.05      1.05 o 
   6   6   1        1.24        3.04      4.48 o 
   7   6   1        0.07       -0.12      1.72 o 
   8   6   1        0.00       -1.11      1.88 o 
  -4   7   1        1.39        1.76      2.98 o 
  -3   7   1        0.69        3.22      3.08 o 
  -2   7   1        5.16        7.95      2.08 o 
  -1   7   1        0.44        4.48      2.00 o 
   0   7   1        3.03        5.55      5.31 o 
   1   7   1        0.00        2.99      1.74 o 
   2   7   1       63.10       76.23      5.32 o 
   3   7   1        3.03        6.65      4.12 o 
   4   7   1       19.93       39.61      6.54 o 
 -14   0   2       23.32       25.60      3.05 o 
 -12   0   2       11.13       14.12      2.14 o 
 -10   0   2      136.77      121.72      5.08 o 
  -8   0   2      375.46      351.23     12.48 o 
  -6   0   2      579.47      618.20      8.45 o 
  -4   0   2      107.63      113.99      3.07 o 
  -2   0   2     2457.80     2458.13     15.15 o 
   0   0   2     2577.09     2536.78     12.88 o 
   2   0   2     4113.32     4238.04     21.97 o 
   4   0   2       89.40       86.32      4.24 o 
   6   0   2       17.14       11.91      2.28 o 
   8   0   2      164.34      150.43      5.69 o 
  10   0   2        1.43        1.73      2.11 o 
  12   0   2      174.40      196.86      7.98 o 
 -14   1   2        1.02        2.22      0.99 o 
 -13   1   2        1.32        1.22      0.85 o 
 -12   1   2       10.85        8.89      1.23 o 
 -11   1   2       97.41       94.33      3.36 o 
 -10   1   2       40.68       41.00      1.79 o 
  -9   1   2       26.43       25.35      1.27 o 
  -8   1   2      181.98      178.59      3.28 o 
  -7   1   2       58.29       61.08      1.66 o 
  -6   1   2     1478.54     1554.53      8.60 o 
  -5   1   2      319.63      366.02      3.42 o 
  -4   1   2      489.79      502.06      3.05 o 
  -3   1   2      365.01      355.37      2.63 o 
  -2   1   2      381.76      362.36      2.99 o 
  -1   1   2       24.07       26.99      0.78 o 
   0   1   2      599.31      616.37      3.72 o 
   1   1   2     3356.22     3302.90     13.79 o 
   2   1   2     1280.50     1231.14      9.16 o 
   3   1   2      191.18      193.14      2.70 o 
   4   1   2      264.88      256.34      3.50 o 
   5   1   2      250.60      248.07      5.53 o 
   6   1   2        3.65        2.20      0.91 o 
   7   1   2        2.80        5.92      1.40 o 
   8   1   2        0.35        1.70      0.78 o 
   9   1   2        0.23        0.41      1.00 o 
  10   1   2       18.78       18.64      1.66 o 
  11   1   2      108.46      113.94      3.93 o 
  12   1   2       39.05       35.91      2.41 o 
  13   1   2        0.74        0.99      1.29 o 
 -14   2   2        0.24        1.86      3.24 o 
 -13   2   2       27.56       30.38      2.58 o 
 -12   2   2      148.79      148.35      3.94 o 
 -11   2   2        3.11        2.95      0.75 o 
 -10   2   2       28.64       24.62      1.36 o 
  -9   2   2       72.55       70.57      2.23 o 
  -8   2   2       41.52       37.80      1.56 o 
  -7   2   2        5.62        5.33      0.66 o 
  -6   2   2       24.99       26.28      1.02 o 
  -5   2   2      800.37      844.26      5.34 o 
  -4   2   2     1091.78     1153.01      5.83 o 
  -3   2   2       36.94       42.87      1.25 o 
  -2   2   2      256.43      306.71      3.52 o 
  -1   2   2        0.48        0.09      0.30 o 
   0   2   2      975.69      985.63     12.62 o 
   1   2   2        3.18        5.49      0.36 o 
   2   2   2      284.08      235.51      3.65 o 
   3   2   2      129.28      146.42      3.44 o 
   4   2   2      213.31      192.99      5.01 o 
   5   2   2      237.74      260.84      3.82 o 
   6   2   2       58.50       61.52      2.19 o 
   7   2   2       29.48       24.12      1.60 o 
   8   2   2       18.17       19.14      1.55 o 
   9   2   2        2.95        3.89      0.96 o 
  10   2   2        3.95        3.42      1.23 o 
  11   2   2       19.83       22.75      2.64 o 
  12   2   2        4.99        7.57      1.58 o 
  13   2   2        4.95        3.82      1.50 o 
 -13   3   2        0.06        2.94      1.40 o 
 -12   3   2        1.87        0.34      1.04 o 
 -11   3   2      144.74      148.78      4.69 o 
 -10   3   2       38.35       35.65      1.75 o 
  -9   3   2       10.59        9.06      0.91 o 
  -8   3   2      256.70      236.68      3.90 o 
  -7   3   2      149.05      138.67      2.66 o 
  -6   3   2      143.33      154.44      3.60 o 
  -5   3   2      171.64      183.90      6.07 o 
  -4   3   2       16.56       15.41      1.29 o 
  -3   3   2      236.94      255.00      3.43 o 
  -2   3   2      423.79      533.56      4.70 o 
  -1   3   2      597.39      661.19      5.33 o 
   0   3   2      114.84      109.44      2.27 o 
   1   3   2       61.26       80.57      1.50 o 
   2   3   2      497.92      491.88     13.30 o 
   3   3   2        3.68        3.06      0.59 o 
   4   3   2       28.68       31.36      1.65 o 
   5   3   2       17.49       20.68      2.13 o 
   6   3   2       81.46       78.89      4.10 o 
   7   3   2      117.25      117.55      5.27 o 
   8   3   2        7.14        9.11      1.84 o 
   9   3   2       13.27       12.54      2.38 o 
  10   3   2        1.46        4.07      1.51 o 
  11   3   2        0.14        0.58      1.28 o 
  12   3   2       22.56       26.50      3.46 o 
 -12   4   2       10.41       16.47      2.69 o 
 -11   4   2        0.57        4.55      1.70 o 
 -10   4   2       26.29       32.31      3.25 o 
  -9   4   2       86.61       85.10      4.83 o 
  -8   4   2        0.53        1.35      3.52 o 
  -7   4   2      181.43      179.77      6.46 o 
  -6   4   2      133.48      124.26      5.11 o 
  -5   4   2        0.66       -0.97      2.70 o 
  -4   4   2       72.63       73.53      2.62 o 
  -3   4   2       16.85       15.97      2.96 o 
  -2   4   2       70.69       81.36      2.38 o 
  -1   4   2       49.87       56.50      2.38 o 
   0   4   2       21.78       24.16      1.40 o 
   1   4   2      469.84      471.48      4.06 o 
   2   4   2        0.32        0.76      0.17 o 
   3   4   2       89.91       92.22      3.39 o 
   4   4   2      216.20      212.18      8.23 o 
   5   4   2       64.12       56.35      3.45 o 
   6   4   2       56.09       47.84      3.37 o 
   7   4   2        0.18        0.88      1.21 o 
   8   4   2       91.43       83.62      5.01 o 
   9   4   2       43.19       45.98      3.96 o 
  10   4   2        1.28        1.23      1.46 o 
  11   4   2       17.42       15.40      2.53 o 
 -11   5   2        1.47        0.68      1.57 o 
 -10   5   2        0.61        0.00      1.43 o 
  -9   5   2       68.12       68.87      4.68 o 
  -8   5   2       12.94       12.33      2.21 o 
  -7   5   2        0.16       -1.41      2.27 o 
  -6   5   2        0.55        3.78      1.74 o 
  -5   5   2       20.40       18.14      4.59 o 
  -4   5   2        5.09        9.66      1.72 o 
  -3   5   2       18.35       16.92      1.63 o 
  -2   5   2      166.94      177.53      3.94 o 
  -1   5   2      303.29      297.77      4.94 o 
   0   5   2       39.98       39.51      3.02 o 
   1   5   2      152.57      157.18      4.82 o 
   2   5   2       71.46       68.47      3.32 o 
   3   5   2      110.32      108.88      3.38 o 
   4   5   2       11.63       14.48      2.02 o 
   5   5   2       72.69       72.34      3.23 o 
   6   5   2        3.95        5.74      1.58 o 
   7   5   2      182.64      192.12      7.47 o 
   8   5   2       26.93       26.06      3.08 o 
   9   5   2       32.68       30.40      3.43 o 
  -8   6   2       11.23       12.75      3.79 o 
  -7   6   2        7.69       12.33      3.83 o 
  -6   6   2        0.27       -1.35      2.57 o 
  -5   6   2        0.06       -1.68      2.58 o 
  -4   6   2        0.19       -0.95      1.14 o 
  -3   6   2      131.68      131.93      4.72 o 
  -2   6   2       76.72       77.14      5.30 o 
  -1   6   2       24.56       17.25      3.44 o 
   0   6   2        1.92        2.57      2.76 o 
   1   6   2      102.02      104.70      5.20 o 
   2   6   2        3.30        1.60      2.20 o 
   3   6   2       81.03       89.17      4.13 o 
   4   6   2       10.85       13.32      2.44 o 
   5   6   2        0.23        0.23      1.47 o 
   6   6   2        1.72        3.84      2.24 o 
   7   6   2       25.41       23.17      2.93 o 
  -5   7   2        0.56        2.92      2.54 o 
  -4   7   2        4.56        2.41      2.12 o 
  -3   7   2       16.79       21.36      4.40 o 
  -2   7   2        1.03        2.17      1.82 o 
  -1   7   2       20.72       23.31      4.37 o 
   0   7   2        0.72       -2.85      2.85 o 
   1   7   2        4.77        7.11      2.36 o 
   2   7   2        0.09        3.13      2.33 o 
   3   7   2        5.54        6.60      2.85 o 
 -15   0   3        4.51        4.80      1.96 o 
 -13   0   3       86.38       88.00      5.05 o 
 -11   0   3       74.16       76.88      4.27 o 
  -9   0   3      698.58      658.00     10.56 o 
  -7   0   3      719.23      737.17     15.21 o 
  -5   0   3      179.00      189.78      4.45 o 
  -3   0   3      680.81      690.06      9.96 o 
  -1   0   3      299.46      256.04      5.48 o 
   1   0   3    42997.03    40573.43     68.61 o 
   3   0   3     1350.33     1216.07     10.45 o 
   5   0   3      110.73      101.19      5.23 o 
   7   0   3        2.95        3.07      1.72 o 
   9   0   3       61.23       52.04      5.00 o 
  11   0   3      191.32      193.11      7.70 o 
  13   0   3        9.20        7.68      2.06 o 
 -14   1   3        1.48        0.98      0.96 o 
 -13   1   3       14.69       13.15      1.52 o 
 -12   1   3        3.22        2.34      0.94 o 
 -11   1   3       13.34       13.26      1.14 o 
 -10   1   3      175.45      170.94      3.52 o 
  -9   1   3      295.20      300.99      4.39 o 
  -8   1   3        2.36        1.25      0.74 o 
  -7   1   3       84.73       88.03      2.50 o 
  -6   1   3      379.07      395.83      5.46 o 
  -5   1   3      706.11      818.48      6.97 o 
  -4   1   3      263.34      286.28      3.03 o 
  -3   1   3       88.32      103.96      1.97 o 
  -2   1   3      168.45      146.06      3.27 o 
  -1   1   3       69.65       58.97      2.74 o 
   0   1   3     6903.55     6634.62     40.74 o 
   1   1   3     3388.15     3256.46     14.34 o 
   2   1   3       25.76       34.01      1.25 o 
   3   1   3      123.57      113.14      2.53 o 
   4   1   3      255.28      260.76      4.27 o 
   5   1   3       48.80       58.63      2.82 o 
   6   1   3       15.69       11.70      1.55 o 
   7   1   3      199.61      202.05      6.02 o 
   8   1   3       22.39       22.10      2.26 o 
   9   1   3       14.32       15.45      2.02 o 
  10   1   3       22.15       22.07      2.17 o 
  11   1   3       19.62       24.05      2.33 o 
  12   1   3        2.14        4.92      1.46 o 
  13   1   3       13.03       13.73      2.14 o 
 -14   2   3        0.07        2.24      1.50 o 
 -13   2   3       24.44       27.54      2.04 o 
 -12   2   3       76.64       72.05      3.08 o 
 -11   2   3        6.07        8.12      1.03 o 
 -10   2   3       49.93       49.26      1.86 o 
  -9   2   3      233.72      218.14      3.63 o 
  -8   2   3        3.64        4.57      0.71 o 
  -7   2   3        9.07        6.97      1.04 o 
  -6   2   3       68.26       77.60      2.50 o 
  -5   2   3      183.79      178.85      2.93 o 
  -4   2   3        0.04        0.29      0.28 o 
  -3   2   3        1.19        1.88      0.28 o 
  -2   2   3       34.72       33.19      0.94 o 
  -1   2   3      428.00      406.49      7.80 o 
   0   2   3      491.58      533.63      6.51 o 
   1   2   3        6.77        4.96      0.47 o 
   2   2   3       76.28       63.22      1.93 o 
   3   2   3       97.66       93.35      4.58 o 
   4   2   3      114.92      103.30      3.42 o 
   5   2   3       87.85       74.59      5.24 o 
   6   2   3       15.32       12.24      2.45 o 
   7   2   3       44.53       43.86      2.14 o 
   8   2   3       15.82       15.10      1.43 o 
   9   2   3        0.60        0.34      0.74 o 
  10   2   3        0.00       -0.42      2.66 o 
  11   2   3       10.73       13.16      1.98 o 
  12   2   3        0.62        2.09      1.25 o 
 -13   3   3        0.12        1.95      2.56 o 
 -12   3   3        5.93        5.96      1.47 o 
 -11   3   3       17.01       20.13      2.15 o 
 -10   3   3       21.30       23.80      1.77 o 
  -9   3   3       28.35       24.59      1.65 o 
  -8   3   3        3.14        5.57      0.97 o 
  -7   3   3        3.47        2.89      1.23 o 
  -6   3   3      193.25      192.89      4.94 o 
  -5   3   3       38.49       44.59      3.62 o 
  -4   3   3      157.12      177.38      4.23 o 
  -3   3   3      170.08      190.06      5.63 o 
  -2   3   3      420.91      456.92      9.59 o 
  -1   3   3        4.80        2.25      0.77 o 
   0   3   3       17.72       16.57      0.99 o 
   1   3   3        1.78        2.11      0.42 o 
   2   3   3        0.89        0.51      0.32 o 
   3   3   3      269.36      272.61      4.15 o 
   4   3   3       36.84       47.51      2.03 o 
   5   3   3       28.65       28.31      2.66 o 
   6   3   3        0.34       -0.24      1.20 o 
   7   3   3       61.65       66.58      4.20 o 
   8   3   3       11.94       12.03      2.16 o 
   9   3   3       18.30       20.39      2.98 o 
  10   3   3        3.13        1.93      1.30 o 
  11   3   3       37.07       37.88      3.05 o 
  12   3   3        2.97        0.45      1.52 o 
 -12   4   3        0.48        4.09      1.38 o 
 -11   4   3        0.88       -1.07      1.41 o 
 -10   4   3        0.42        1.25      1.07 o 
  -9   4   3       86.62       86.94      4.06 o 
  -8   4   3       18.87       19.24      3.61 o 
  -7   4   3      258.10      260.00      7.52 o 
  -6   4   3      199.11      204.04     10.61 o 
  -5   4   3      156.78      160.60      6.88 o 
  -4   4   3        6.40        3.72      1.15 o 
  -3   4   3       20.65       18.20      1.37 o 
  -2   4   3       10.15        9.99      0.93 o 
  -1   4   3       22.88       21.25      1.15 o 
   0   4   3       38.47       36.06      1.62 o 
   1   4   3      205.98      212.43      9.96 o 
   2   4   3        3.14        2.27      0.39 o 
   3   4   3        5.14        6.34      1.36 o 
   4   4   3      146.71      148.04      5.47 o 
   5   4   3       43.05       40.69      3.10 o 
   6   4   3       15.13       16.44      2.32 o 
   7   4   3       15.70       14.98      2.20 o 
   8   4   3        1.80        2.30      3.03 o 
   9   4   3       23.61       26.88      3.29 o 
  10   4   3        9.26        7.85      2.04 o 
 -11   5   3        1.94        3.89      1.23 o 
 -10   5   3        9.60        9.33      1.82 o 
  -9   5   3        1.61       -0.08      1.32 o 
  -8   5   3        6.99        5.49      1.31 o 
  -7   5   3       31.75       32.67      2.94 o 
  -6   5   3      336.40      307.57      8.40 o 
  -5   5   3       59.33       47.03      3.19 o 
  -4   5   3       29.12       30.09      2.02 o 
  -3   5   3       73.12       79.76      2.64 o 
  -2   5   3       41.39       42.31      2.06 o 
  -1   5   3       82.51       77.21      4.59 o 
   0   5   3       71.16       69.12      2.96 o 
   1   5   3       17.50       18.23      2.94 o 
   2   5   3      113.22      109.71      4.46 o 
   3   5   3       27.48       29.71      2.53 o 
   4   5   3       43.45       42.34      3.12 o 
   5   5   3       69.12       67.72      4.12 o 
   6   5   3        0.20       -1.24      1.24 o 
   7   5   3       16.18       16.42      2.52 o 
   8   5   3      105.89      113.02      6.17 o 
   9   5   3        0.35       -0.52      1.35 o 
  -8   6   3        0.10        0.63      4.24 o 
  -7   6   3        2.48        2.88      1.66 o 
  -6   6   3        2.48        1.53      1.37 o 
  -5   6   3        0.51       -0.78      0.93 o 
  -4   6   3       44.57       49.04      2.86 o 
  -3   6   3       83.31       79.45      3.58 o 
  -2   6   3       12.08       19.70      4.43 o 
  -1   6   3        1.08       -0.33      1.02 o 
   0   6   3       68.77       63.25      4.08 o 
   1   6   3        0.27       -0.28      1.50 o 
   2   6   3        3.91        0.53      1.14 o 
   3   6   3        3.98        5.12      1.70 o 
   4   6   3       12.53       17.15      2.38 o 
   5   6   3        2.08        3.18      2.15 o 
   6   6   3        0.87        0.66      1.19 o 
   7   6   3       30.35       27.05      3.15 o 
  -4   7   3        0.04       -2.89      2.89 o 
  -3   7   3        5.08        1.47      1.77 o 
  -2   7   3        5.16        3.47      2.21 o 
  -1   7   3        0.00       -1.98      2.57 o 
   0   7   3        0.01       -3.07      3.07 o 
   1   7   3        0.07       -3.07      3.07 o 
   2   7   3        1.08       -1.18      1.75 o 
   3   7   3        0.47        2.75      1.57 o 
 -14   0   4        0.09       -0.01      1.69 o 
 -12   0   4        8.09        7.20      2.07 o 
 -10   0   4      382.03      335.17      6.44 o 
  -8   0   4      195.19      177.18      7.84 o 
  -6   0   4      367.14      391.74     10.16 o 
  -4   0   4      138.30      145.88      5.38 o 
  -2   0   4     1661.42     1589.53     15.95 o 
   0   0   4      252.70      224.92      5.50 o 
   2   0   4      300.32      318.75      5.29 o 
   4   0   4     1223.15     1196.92     17.22 o 
   6   0   4      146.05      173.62      7.56 o 
   8   0   4       17.67       21.79      3.35 o 
  10   0   4        0.27        4.84      2.43 o 
  12   0   4       11.04        8.49      4.19 o 
 -15   1   4        0.04        0.84      1.23 o 
 -14   1   4        0.52       -0.16      3.69 o 
 -13   1   4        5.62        5.81      1.72 o 
 -12   1   4        4.23        3.10      1.28 o 
 -11   1   4      101.95      103.10      3.50 o 
 -10   1   4      575.69      541.10      7.74 o 
  -9   1   4       34.63       35.37      2.77 o 
  -8   1   4      104.92      107.11      4.34 o 
  -7   1   4       14.54       12.21      1.60 o 
  -6   1   4       19.65       20.63      1.40 o 
  -5   1   4       11.96       14.58      1.13 o 
  -4   1   4      655.81      713.67      9.05 o 
  -3   1   4      104.48       90.93      3.07 o 
  -2   1   4        2.93        4.35      0.65 o 
  -1   1   4       46.95       39.65      1.68 o 
   0   1   4     3092.80     3010.22     10.46 o 
   1   1   4      128.25      140.35      2.10 o 
   2   1   4       44.89       48.15      1.34 o 
   3   1   4        1.76        2.11      0.59 o 
   4   1   4        0.38        1.00      0.81 o 
   5   1   4        1.31        0.19      0.77 o 
   6   1   4      135.53      138.64      4.81 o 
   7   1   4        2.08        1.17      1.08 o 
   8   1   4       48.18       43.05      3.18 o 
   9   1   4        3.11        5.89      1.64 o 
  10   1   4       65.00       71.15      3.78 o 
  11   1   4        3.37        4.93      1.42 o 
  12   1   4        1.69        3.44      1.52 o 
 -14   2   4        0.27        0.43      1.76 o 
 -13   2   4        0.80        0.35      1.17 o 
 -12   2   4       35.54       32.37      3.05 o 
 -11   2   4       21.71       22.28      1.89 o 
 -10   2   4      266.50      253.38      5.77 o 
  -9   2   4      153.05      149.56      5.39 o 
  -8   2   4      112.70      112.22      4.48 o 
  -7   2   4       83.87       77.82      2.61 o 
  -6   2   4       23.17       25.52      1.16 o 
  -5   2   4       44.71       54.49      1.59 o 
  -4   2   4      633.05      716.22      6.43 o 
  -3   2   4      450.48      494.86      8.95 o 
  -2   2   4       31.09       28.21      1.30 o 
  -1   2   4       14.20       11.98      0.88 o 
   0   2   4      315.17      349.08      4.83 o 
   1   2   4      243.60      235.17      2.99 o 
   2   2   4       52.77       45.72      1.45 o 
   3   2   4        2.21        1.88      0.36 o 
   4   2   4        0.11       -0.36      0.36 o 
   5   2   4       33.77       37.85      4.04 o 
   6   2   4       26.01       28.64      3.73 o 
   7   2   4      139.75      134.05      8.04 o 
   8   2   4        0.00        1.92      1.73 o 
   9   2   4        0.79        2.07      2.31 o 
  10   2   4       41.92       52.01      4.26 o 
  11   2   4        0.15        0.95      1.66 o 
  12   2   4       22.17       24.99      2.69 o 
 -13   3   4        1.35        0.94      2.09 o 
 -12   3   4        0.14        3.02      2.63 o 
 -11   3   4        9.47        8.83      1.50 o 
 -10   3   4      150.21      147.24      4.65 o 
  -9   3   4        2.83        2.64      0.84 o 
  -8   3   4       83.15       80.15      3.20 o 
  -7   3   4       25.08       26.40      1.83 o 
  -6   3   4        8.73        6.56      0.89 o 
  -5   3   4       38.14       37.32      2.39 o 
  -4   3   4       78.67       99.71      2.71 o 
  -3   3   4      309.05      316.98      7.36 o 
  -2   3   4      761.31      730.98     12.57 o 
  -1   3   4        0.05       -0.34      0.63 o 
   0   3   4      575.05      640.58      7.45 o 
   1   3   4      120.13      128.52      7.78 o 
   2   3   4       52.58       44.64      4.12 o 
   3   3   4        0.36        0.99      0.45 o 
   4   3   4      172.87      160.00      7.57 o 
   5   3   4      202.00      184.78      6.30 o 
   6   3   4       14.87       16.42      2.83 o 
   7   3   4        3.22        2.20      1.33 o 
   8   3   4       10.09        8.27      1.99 o 
   9   3   4        5.59        6.32      2.36 o 
  10   3   4        9.63        9.68      2.36 o 
  11   3   4        6.59       10.84      2.54 o 
 -12   4   4        4.23        3.78      1.61 o 
 -11   4   4        9.25        7.20      2.36 o 
 -10   4   4        0.08       -0.79      1.33 o 
  -9   4   4        2.11        3.96      1.80 o 
  -8   4   4       21.46       17.38      2.73 o 
  -7   4   4      348.25      333.69      8.48 o 
  -6   4   4      463.44      456.55      9.21 o 
  -5   4   4       18.11       19.90      1.94 o 
  -4   4   4       68.24       64.16      2.97 o 
  -3   4   4        4.48        4.48      0.64 o 
  -2   4   4        0.05        0.73      0.46 o 
  -1   4   4        5.76        9.59      0.86 o 
   0   4   4        1.30        0.56      0.58 o 
   1   4   4       69.68       75.24      4.32 o 
   2   4   4       17.51       19.24      1.91 o 
   3   4   4      447.56      459.32      9.19 o 
   4   4   4       54.47       57.55      3.63 o 
   5   4   4        2.20        2.74      1.32 o 
   6   4   4       78.29       77.08      4.55 o 
   7   4   4        0.05        0.62      1.23 o 
   8   4   4        1.38        2.56      2.09 o 
   9   4   4        8.32       10.80      2.33 o 
  10   4   4        0.40        1.08      1.38 o 
 -11   5   4        0.82        1.41      1.51 o 
 -10   5   4        0.30        0.41      1.08 o 
  -9   5   4       19.54       15.40      1.92 o 
  -8   5   4        1.78        4.13      1.61 o 
  -7   5   4        4.35        4.12      1.61 o 
  -6   5   4       15.15       15.32      2.09 o 
  -5   5   4      177.12      158.73      5.34 o 
  -4   5   4        4.93        7.01      1.39 o 
  -3   5   4      360.54      366.30      8.25 o 
  -2   5   4        3.00        1.60      0.92 o 
  -1   5   4      300.49      280.89      6.41 o 
   0   5   4       47.11       43.56      4.41 o 
   1   5   4       31.41       33.40      2.32 o 
   2   5   4       29.04       32.31      2.53 o 
   3   5   4       50.15       51.22      3.31 o 
   4   5   4        9.82        6.94      1.61 o 
   5   5   4       12.93       13.43      2.17 o 
   6   5   4        0.94        1.15      1.25 o 
   7   5   4        1.88        1.10      1.36 o 
   8   5   4        0.06       -1.41      1.52 o 
  -8   6   4        5.92        3.34      3.84 o 
  -7   6   4        2.38        0.75      4.66 o 
  -6   6   4        2.91        2.71      0.94 o 
  -5   6   4        9.43        8.10      1.44 o 
  -4   6   4       15.45       11.86      1.52 o 
  -3   6   4        0.15        1.97      1.98 o 
  -2   6   4        1.28        3.96      2.18 o 
  -1   6   4        3.39        3.52      1.96 o 
   0   6   4        1.16        1.02      1.35 o 
   1   6   4      124.71      135.99      8.54 o 
   2   6   4       12.48       10.10      2.53 o 
   3   6   4       17.62       16.85      3.60 o 
   4   6   4        0.14        0.36      1.03 o 
   5   6   4        0.07        2.58      2.03 o 
   6   6   4        0.00       -1.54      2.48 o 
  -4   7   4        2.09       -3.25      3.25 o 
  -3   7   4        2.75       -0.26      2.34 o 
  -2   7   4        1.42        0.05      2.39 o 
  -1   7   4        3.42       -0.34      2.77 o 
   0   7   4        2.86        0.45      1.13 o 
   1   7   4        0.01       -1.26      1.26 o 
 -15   0   5       33.29       40.83      5.38 o 
 -13   0   5       98.98       96.84      7.52 o 
 -11   0   5        1.24        2.51      1.73 o 
  -9   0   5      183.25      150.97      7.68 o 
  -7   0   5      222.13      223.77      8.40 o 
  -5   0   5     3272.85     3462.42     28.97 o 
  -3   0   5       72.82       87.17      4.51 o 
  -1   0   5      488.28      492.08      9.76 o 
   1   0   5     1880.87     1798.58     10.50 o 
   3   0   5      934.33     1021.91     15.67 o 
   5   0   5       87.90       82.70      5.21 o 
   7   0   5        8.93       11.94      2.52 o 
   9   0   5       34.34       34.89      4.39 o 
  11   0   5       14.45       15.86      3.54 o 
 -15   1   5        0.11        2.00      1.49 o 
 -14   1   5        4.07        7.64      1.93 o 
 -13   1   5        7.16        6.55      1.53 o 
 -12   1   5        0.79        1.88      1.30 o 
 -11   1   5        0.64        1.36      1.52 o 
 -10   1   5      113.03      112.91      5.05 o 
  -9   1   5       18.88       21.22      2.28 o 
  -8   1   5      113.19      101.12      4.26 o 
  -7   1   5       49.43       55.29      3.04 o 
  -6   1   5       42.68       44.88      2.58 o 
  -5   1   5      782.27      822.62     10.40 o 
  -4   1   5      148.98      180.25      4.59 o 
  -3   1   5      145.60      155.59      8.44 o 
  -2   1   5      160.50      152.18      3.46 o 
  -1   1   5       90.88       89.97      2.75 o 
   0   1   5       97.57      108.63      2.07 o 
   1   1   5       98.50       86.61      1.83 o 
   2   1   5     1248.15     1290.99      7.47 o 
   3   1   5       21.54       19.06      1.63 o 
   4   1   5       32.41       33.41      2.21 o 
   5   1   5       34.06       31.93      2.31 o 
   6   1   5       68.84       63.31      3.44 o 
   7   1   5        0.00       -0.12      0.92 o 
   8   1   5        0.10        2.77      1.26 o 
   9   1   5        4.70        4.69      1.49 o 
  10   1   5        0.11       -0.54      1.18 o 
  11   1   5        1.99        3.27      1.27 o 
  12   1   5       34.40       42.06      3.39 o 
 -14   2   5       11.30       15.19      2.38 o 
 -13   2   5        1.71        1.35      1.27 o 
 -12   2   5       46.04       46.43      3.60 o 
 -11   2   5      323.13      298.67      6.55 o 
 -10   2   5       68.41       63.53      3.87 o 
  -9   2   5       11.26       11.20      1.78 o 
  -8   2   5       25.49       26.76      1.50 o 
  -7   2   5        0.31        2.10      0.81 o 
  -6   2   5      247.42      275.68      6.03 o 
  -5   2   5        1.17        1.00      0.62 o 
  -4   2   5      198.07      204.26      3.87 o 
  -3   2   5      601.03      632.59      7.11 o 
  -2   2   5       60.62       69.49      1.78 o 
  -1   2   5      597.80      637.37     12.04 o 
   0   2   5       14.77       21.08      1.52 o 
   1   2   5      660.29      676.32      4.83 o 
   2   2   5       24.72       24.84      0.90 o 
   3   2   5      186.45      176.20      2.69 o 
   4   2   5        0.02        0.69      0.38 o 
   5   2   5       35.76       34.99      1.66 o 
   6   2   5        5.65        5.02      1.14 o 
   7   2   5        1.27        2.10      1.51 o 
   8   2   5        3.61        2.83      2.17 o 
   9   2   5        3.02        3.57      1.52 o 
  10   2   5        0.02        0.84      3.41 o 
  11   2   5        2.22        2.38      1.60 o 
 -13   3   5        0.13        1.15      2.27 o 
 -12   3   5        1.39        2.41      1.09 o 
 -11   3   5       10.23       11.63      1.47 o 
 -10   3   5      116.17      112.63      4.14 o 
  -9   3   5       34.08       28.94      2.64 o 
  -8   3   5       13.83       15.10      1.94 o 
  -7   3   5      500.47      482.19      9.25 o 
  -6   3   5      207.36      197.20      5.70 o 
  -5   3   5      404.14      394.00     10.21 o 
  -4   3   5      155.86      170.31      4.24 o 
  -3   3   5       72.54       79.47      2.52 o 
  -2   3   5       33.60       34.06      1.15 o 
  -1   3   5       72.97       68.53      2.90 o 
   0   3   5      203.43      220.86      4.75 o 
   1   3   5      108.75      104.97      2.95 o 
   2   3   5       11.32        7.63      2.15 o 
   3   3   5      107.85      102.61      4.90 o 
   4   3   5        0.53        1.50      1.70 o 
   5   3   5       34.58       42.57      4.77 o 
   6   3   5        1.79        1.67      1.65 o 
   7   3   5       37.73       39.09      3.48 o 
   8   3   5       49.45       52.90      4.19 o 
   9   3   5        0.65        0.55      1.53 o 
  10   3   5        2.90        3.77      1.74 o 
 -12   4   5        2.26        1.90      2.68 o 
 -11   4   5        3.86        2.89      1.45 o 
 -10   4   5        5.45        3.58      1.83 o 
  -9   4   5       82.86       80.71      5.87 o 
  -8   4   5       67.27       67.24      6.20 o 
  -7   4   5        7.15        3.95      1.98 o 
  -6   4   5      131.36      128.51      7.51 o 
  -5   4   5      106.67       89.50      6.01 o 
  -4   4   5        0.45        0.70      1.24 o 
  -3   4   5        4.01        2.88      1.25 o 
  -2   4   5        3.75        4.94      0.65 o 
  -1   4   5       21.67       23.36      1.36 o 
   0   4   5        8.22       13.70      1.08 o 
   1   4   5       63.69       59.16      2.52 o 
   2   4   5      136.87      134.12      5.00 o 
   3   4   5        1.78        3.02      1.33 o 
   4   4   5       37.31       38.05      3.18 o 
   5   4   5       76.17       77.73      6.18 o 
   6   4   5       20.23       20.57      2.63 o 
   7   4   5       47.35       58.36      4.38 o 
   8   4   5        1.49        2.46      2.38 o 
   9   4   5       20.66       24.32      3.24 o 
 -11   5   5        6.32        8.00      2.24 o 
 -10   5   5        0.99       -0.50      1.47 o 
  -9   5   5        7.28        4.27      1.52 o 
  -8   5   5       79.15       77.33      4.96 o 
  -7   5   5       11.77        9.60      2.63 o 
  -6   5   5       64.38       66.64      5.76 o 
  -5   5   5        1.05        3.70      1.94 o 
  -4   5   5        6.43        5.70      1.39 o 
  -3   5   5        0.10        0.50      1.43 o 
  -2   5   5        3.73        3.92      1.12 o 
  -1   5   5       47.07       62.53      5.47 o 
   0   5   5      138.04      129.49      8.00 o 
   1   5   5        1.10        0.56      0.84 o 
   2   5   5      185.09      177.86      5.99 o 
   3   5   5       37.34       35.40      2.93 o 
   4   5   5        1.89        0.80      1.19 o 
   5   5   5        6.98        6.50      1.73 o 
   6   5   5        6.37        4.33      1.53 o 
   7   5   5        0.06        2.58      1.86 o 
   8   5   5       50.00       51.89      4.48 o 
  -8   6   5        5.83        5.56      1.75 o 
  -7   6   5        9.17       10.48      2.11 o 
  -6   6   5       11.83       11.47      1.67 o 
  -5   6   5        0.85        1.35      1.02 o 
  -4   6   5        2.92        1.21      1.41 o 
  -3   6   5        1.31        3.99      2.02 o 
  -2   6   5      165.23      167.58      9.43 o 
  -1   6   5       94.49       88.80      6.94 o 
   0   6   5        1.22        1.31      1.54 o 
   1   6   5        0.16        0.93      1.89 o 
   2   6   5       14.48       15.24      3.35 o 
   3   6   5        6.10        5.33      2.07 o 
   4   6   5       52.73       62.78      6.57 o 
   5   6   5        7.75        8.06      2.90 o 
  -3   7   5        9.52        3.97      2.49 o 
  -2   7   5        0.36        1.46      2.22 o 
  -1   7   5        0.55       -0.28      1.85 o 
   0   7   5        0.01       -1.15      3.26 o 
 -14   0   6        1.02        3.23      1.96 o 
 -12   0   6      101.62      106.91      7.60 o 
 -10   0   6        4.05        3.68      1.86 o 
  -8   0   6       78.87       69.01      5.08 o 
  -6   0   6      580.36      598.59     13.44 o 
  -4   0   6      217.51      205.11      7.63 o 
  -2   0   6       96.26       89.80      4.79 o 
   0   0   6       18.22       17.39      2.20 o 
   2   0   6     2803.23     2612.34     24.67 o 
   4   0   6      653.87      576.80     13.23 o 
   6   0   6        2.36       -0.39      1.39 o 
   8   0   6       13.98       10.51      2.67 o 
  10   0   6        9.48        7.38      2.66 o 
 -15   1   6       17.31       23.08      3.04 o 
 -14   1   6        0.30        1.20      1.28 o 
 -13   1   6       11.70       11.65      2.05 o 
 -12   1   6       37.36       29.03      2.97 o 
 -11   1   6       23.21       21.54      2.55 o 
 -10   1   6        2.48        6.62      2.54 o 
  -9   1   6      261.97      266.20     19.67 o 
  -8   1   6      685.03      695.80     11.41 o 
  -7   1   6        0.80        1.12      1.04 o 
  -6   1   6      319.95      326.45      7.15 o 
  -5   1   6      278.61      255.71      7.44 o 
  -4   1   6      233.35      252.94      5.81 o 
  -3   1   6      125.25      126.87      4.06 o 
  -2   1   6       30.93       27.81      2.67 o 
  -1   1   6        9.99       11.45      0.96 o 
   0   1   6        2.11        1.64      0.56 o 
   1   1   6     2381.82     2239.71     12.03 o 
   2   1   6     1421.21     1401.17     10.88 o 
   3   1   6       10.13        9.06      1.20 o 
   4   1   6        2.41        1.48      0.86 o 
   5   1   6       23.78       26.71      2.26 o 
   6   1   6       18.53       25.92      2.40 o 
   7   1   6        5.38        5.52      1.39 o 
   8   1   6       29.75       28.36      2.82 o 
   9   1   6        4.36        4.98      1.64 o 
  10   1   6        5.87        7.15      2.44 o 
  11   1   6       10.93       14.03      2.46 o 
 -14   2   6        4.48        4.72      1.68 o 
 -13   2   6        1.22        0.10      1.32 o 
 -12   2   6       26.21       27.44      2.22 o 
 -11   2   6       57.90       49.74      3.79 o 
 -10   2   6       17.16       18.15      2.32 o 
  -9   2   6      294.34      311.63      8.19 o 
  -8   2   6      218.11      200.28      6.25 o 
  -7   2   6        0.52        0.70      0.98 o 
  -6   2   6       11.62       12.68      1.16 o 
  -5   2   6       26.59       29.38      2.30 o 
  -4   2   6       54.86       61.56      2.25 o 
  -3   2   6        8.63        9.40      1.06 o 
  -2   2   6        2.26        3.13      1.24 o 
  -1   2   6       64.57       72.27      1.65 o 
   0   2   6        2.73        2.30      0.51 o 
   1   2   6       11.57        8.27      0.69 o 
   2   2   6        6.78        6.86      0.59 o 
   3   2   6       36.51       36.24      1.91 o 
   4   2   6        0.40       -0.30      0.51 o 
   5   2   6       31.81       30.31      2.32 o 
   6   2   6       46.12       48.44      3.73 o 
   7   2   6       13.87       17.75      2.16 o 
   8   2   6       10.26       11.66      1.96 o 
   9   2   6        3.74        5.33      2.29 o 
  10   2   6        5.18        4.77      1.82 o 
  11   2   6        0.80        2.31      2.91 o 
 -13   3   6       18.43       20.24      4.43 o 
 -12   3   6        6.56        5.08      1.38 o 
 -11   3   6        0.13        1.77      1.24 o 
 -10   3   6       21.92       27.76      2.71 o 
  -9   3   6       18.55       15.84      2.06 o 
  -8   3   6        0.69        1.39      1.14 o 
  -7   3   6       15.18       17.65      2.14 o 
  -6   3   6       90.05       85.80      2.92 o 
  -5   3   6      271.49      261.12      8.77 o 
  -4   3   6        0.09        0.84      0.58 o 
  -3   3   6      180.64      208.76      4.37 o 
  -2   3   6       82.85       76.57      3.34 o 
  -1   3   6       99.81       92.30      3.82 o 
   0   3   6       60.82       51.29      2.50 o 
   1   3   6        5.00        5.76      1.00 o 
   2   3   6       18.02       22.21      2.37 o 
   3   3   6        0.43        2.76      1.75 o 
   4   3   6      133.36      144.78      8.51 o 
   5   3   6        1.08        3.28      1.98 o 
   6   3   6        4.11        0.25      1.65 o 
   7   3   6        0.35       -1.91      1.91 o 
   8   3   6       14.81       13.55      2.47 o 
   9   3   6        2.46        4.31      1.67 o 
  10   3   6        3.18        2.88      2.48 o 
 -12   4   6        2.54        3.48      4.76 o 
 -11   4   6       14.35       16.67      2.58 o 
 -10   4   6        0.00       -0.59      1.17 o 
  -9   4   6        1.27        0.05      1.63 o 
  -8   4   6       50.49       53.78      5.63 o 
  -7   4   6        7.92        9.67      2.66 o 
  -6   4   6      190.90      185.14      9.15 o 
  -5   4   6      233.24      234.43      9.50 o 
  -4   4   6      208.99      198.03      8.22 o 
  -3   4   6        6.78        5.63      1.35 o 
  -2   4   6        8.39        8.69      1.40 o 
  -1   4   6        3.15        2.18      0.90 o 
   0   4   6        0.09        0.97      0.72 o 
   1   4   6       23.96       27.64      3.79 o 
   2   4   6       66.76       73.67      6.09 o 
   3   4   6       11.88       13.37      2.97 o 
   4   4   6        1.22        2.37      1.34 o 
   5   4   6       72.26       66.60      4.35 o 
   6   4   6       17.09       15.77      2.44 o 
   7   4   6        9.40       13.51      2.50 o 
   8   4   6        4.73        7.38      2.08 o 
   9   4   6        5.19        7.10      2.23 o 
 -10   5   6        0.41        0.87      1.23 o 
  -9   5   6       13.51       13.40      2.38 o 
  -8   5   6        2.80        0.87      1.83 o 
  -7   5   6       11.79       12.60      2.86 o 
  -6   5   6       13.57       14.56      3.00 o 
  -5   5   6      150.36      137.59      7.72 o 
  -4   5   6        0.87        0.10      0.94 o 
  -3   5   6       42.25       40.00      2.87 o 
  -2   5   6        2.76        2.75      1.70 o 
  -1   5   6       17.55       19.09      3.41 o 
   0   5   6       58.98       57.03      5.63 o 
   1   5   6        7.83        6.47      1.30 o 
   2   5   6       22.73       23.01      2.92 o 
   3   5   6       38.86       44.10      3.40 o 
   4   5   6       15.32       15.42      2.33 o 
   5   5   6       13.47       10.48      2.06 o 
   6   5   6        5.60        8.76      1.91 o 
   7   5   6        0.11       -0.55      2.48 o 
  -8   6   6        5.76        5.17      1.74 o 
  -7   6   6        1.11        2.16      6.79 o 
  -6   6   6       22.11       23.19      2.69 o 
  -5   6   6        0.27       -0.73      1.63 o 
  -4   6   6        3.19       -0.15      1.67 o 
  -3   6   6       40.96       43.57      5.31 o 
  -2   6   6       46.58       46.63      5.33 o 
  -1   6   6       15.41       23.80      4.11 o 
   0   6   6        1.28        0.15      2.03 o 
   1   6   6       54.59       58.22      6.14 o 
   2   6   6        1.01        0.06      1.72 o 
   3   6   6        0.03       -1.26      1.66 o 
   4   6   6        5.36        7.47      2.71 o 
 -15   0   7        8.21       12.78      3.46 o 
 -13   0   7        8.46       10.86      3.02 o 
 -11   0   7       23.80       29.97      4.15 o 
  -9   0   7       63.72       52.43      4.82 o 
  -7   0   7      129.98      128.69      6.94 o 
  -5   0   7      122.48      124.67      6.53 o 
  -3   0   7       30.68       38.65      3.43 o 
  -1   0   7      116.16      117.25      5.37 o 
   1   0   7      647.67      564.52     11.87 o 
   3   0   7        0.72        1.84      1.24 o 
   5   0   7      176.72      168.52      8.06 o 
   7   0   7       55.79       52.66      5.00 o 
   9   0   7        2.83        6.21      2.49 o 
 -14   1   7        0.04       -0.05      1.13 o 
 -13   1   7        0.23        0.88      3.37 o 
 -12   1   7        2.51        4.35      1.65 o 
 -11   1   7        0.04       -0.59      1.79 o 
 -10   1   7      180.74      167.33      6.29 o 
  -9   1   7      406.94      373.52      9.01 o 
  -8   1   7        0.21        1.30      1.18 o 
  -7   1   7       79.78       87.69      4.43 o 
  -6   1   7        8.23       10.40      1.73 o 
  -5   1   7       64.79       65.24      3.33 o 
  -4   1   7        4.48        4.83      1.21 o 
  -3   1   7      214.66      206.61      6.79 o 
  -2   1   7       73.03       71.05      4.46 o 
  -1   1   7       20.98       24.09      1.51 o 
   0   1   7        7.64        8.22      1.17 o 
   1   1   7      321.63      298.36      5.91 o 
   2   1   7        1.34        1.55      0.81 o 
   3   1   7        1.24        2.49      1.30 o 
   4   1   7        2.59        3.46      1.03 o 
   5   1   7        9.63       13.21      1.76 o 
   6   1   7        6.71       10.91      1.71 o 
   7   1   7       11.18       14.43      3.29 o 
   8   1   7        1.67        2.10      1.14 o 
   9   1   7        2.22        1.94      2.14 o 
  10   1   7        1.03        2.14      1.86 o 
 -14   2   7        4.62        3.55      4.20 o 
 -13   2   7        1.34        1.34      1.31 o 
 -12   2   7        2.15        1.97      1.25 o 
 -11   2   7       57.38       60.80      4.11 o 
 -10   2   7       38.88       46.77      3.51 o 
  -9   2   7      614.16      571.00     14.77 o 
  -8   2   7       56.27       53.85      3.49 o 
  -7   2   7       11.63       14.09      1.87 o 
  -6   2   7       68.59       71.37      3.93 o 
  -5   2   7       94.71       86.37      5.27 o 
  -4   2   7       11.23       10.21      1.27 o 
  -3   2   7      265.60      263.03      8.59 o 
  -2   2   7       23.22       23.76      3.12 o 
  -1   2   7       89.73       84.05      2.29 o 
   0   2   7       22.64       21.93      1.20 o 
   1   2   7      311.76      337.28      4.53 o 
   2   2   7      112.82      101.40      2.70 o 
   3   2   7       27.34       23.69      1.20 o 
   4   2   7        7.83        5.70      1.49 o 
   5   2   7        1.58        1.49      0.97 o 
   6   2   7       23.08       27.94      2.50 o 
   7   2   7        1.60        0.40      1.18 o 
   8   2   7       11.99       15.04      2.23 o 
   9   2   7        0.52        1.93      1.18 o 
  10   2   7        0.01        1.78      2.08 o 
 -13   3   7        2.16        6.23      1.77 o 
 -12   3   7        0.90        4.30      1.70 o 
 -11   3   7        5.63        4.37      2.78 o 
 -10   3   7       54.85       56.25      3.89 o 
  -9   3   7       52.39       53.99      3.71 o 
  -8   3   7        1.68        2.57      1.19 o 
  -7   3   7      172.62      163.81      5.92 o 
  -6   3   7      117.15      115.90      6.90 o 
  -5   3   7       16.15       13.08      2.38 o 
  -4   3   7        4.34        4.41      0.88 o 
  -3   3   7      140.09      148.67      3.64 o 
  -2   3   7      194.51      187.82      5.82 o 
  -1   3   7      135.42      130.77      4.48 o 
   0   3   7       15.20       17.37      1.41 o 
   1   3   7      170.96      177.10      4.62 o 
   2   3   7        0.40       -0.03      1.47 o 
   3   3   7       53.08       52.52      5.24 o 
   4   3   7       42.91       44.05      4.97 o 
   5   3   7       34.34       29.90      4.74 o 
   6   3   7       59.52       54.43      5.99 o 
   7   3   7       12.83       10.37      3.18 o 
   8   3   7        0.34        2.45      2.16 o 
   9   3   7        1.74        3.16      1.76 o 
 -12   4   7        7.08       10.55      2.19 o 
 -11   4   7       14.93       19.72      4.04 o 
 -10   4   7       14.29       13.10      3.60 o 
  -9   4   7       10.36        8.62      2.84 o 
  -8   4   7        0.34        1.87      1.81 o 
  -7   4   7       52.65       52.79      5.18 o 
  -6   4   7      167.80      166.21      8.57 o 
  -5   4   7      233.04      230.12      9.51 o 
  -4   4   7       10.53       11.06      2.21 o 
  -3   4   7      107.02      108.55      4.52 o 
  -2   4   7       40.58       40.89      2.73 o 
  -1   4   7       35.39       31.50      2.35 o 
   0   4   7        1.28        0.66      1.55 o 
   1   4   7        9.67        6.65      2.18 o 
   2   4   7        5.09        7.66      2.58 o 
   3   4   7        9.47        9.56      2.86 o 
   4   4   7      137.63      125.94      8.81 o 
   5   4   7        8.53       10.68      3.40 o 
   6   4   7        0.00        1.20      1.67 o 
   7   4   7       10.51       11.65      2.30 o 
   8   4   7        0.42        2.39      2.80 o 
 -10   5   7        0.06        2.22      3.77 o 
  -9   5   7        0.66        1.75      1.78 o 
  -8   5   7       12.08       11.19      3.01 o 
  -7   5   7       33.05       37.96      4.67 o 
  -6   5   7       22.76       24.48      3.71 o 
  -5   5   7        1.24        2.91      1.37 o 
  -4   5   7       32.73       29.23      2.63 o 
  -3   5   7        0.00        0.27      0.88 o 
  -2   5   7      151.34      148.46      9.03 o 
  -1   5   7        0.26        0.46      1.64 o 
   0   5   7      107.75      106.38      7.76 o 
   1   5   7       20.49       21.37      3.87 o 
   2   5   7       39.31       44.87      3.45 o 
   3   5   7        0.00        1.47      1.88 o 
   4   5   7        0.49        3.46      3.88 o 
   5   5   7        2.15        3.47      1.60 o 
   6   5   7        1.26        1.77      1.47 o 
  -7   6   7        4.00        3.86      1.38 o 
  -6   6   7        1.10        0.13      1.73 o 
  -5   6   7        3.26        6.97      2.75 o 
  -4   6   7       11.04       11.08      3.04 o 
  -3   6   7       20.91       20.28      3.85 o 
  -2   6   7        2.71        6.36      2.55 o 
  -1   6   7        7.01       14.30      3.37 o 
   0   6   7        0.87        2.09      1.59 o 
   1   6   7        1.70        1.82      1.98 o 
   2   6   7       25.44       23.46      4.26 o 
   3   6   7        8.34        9.85      2.98 o 
 -14   0   8       40.92       57.65      6.33 o 
 -12   0   8       87.89       94.73      7.45 o 
 -10   0   8        3.96        3.64      2.19 o 
  -8   0   8       50.15       45.75      4.59 o 
  -6   0   8       10.52       11.69      2.39 o 
  -4   0   8     1944.12     1909.53     24.92 o 
  -2   0   8        0.39        1.80      1.47 o 
   0   0   8       61.38       64.38      4.36 o 
   2   0   8      478.08      455.15     11.84 o 
   4   0   8      160.04      158.55      7.71 o 
   6   0   8       70.51       62.34      5.37 o 
   8   0   8        5.87        3.29      1.96 o 
  10   0   8        3.74        3.23      2.08 o 
 -14   1   8        0.45        0.41      1.38 o 
 -13   1   8       20.25       22.74      2.89 o 
 -12   1   8       38.94       34.69      3.37 o 
 -11   1   8        7.81        4.70      1.69 o 
 -10   1   8       28.23       24.39      2.63 o 
  -9   1   8       82.26       75.61      4.31 o 
  -8   1   8        2.19        3.91      1.53 o 
  -7   1   8       65.53       71.68      3.93 o 
  -6   1   8       10.78       11.02      2.43 o 
  -5   1   8       40.04       40.28      2.80 o 
  -4   1   8       25.07       29.25      2.41 o 
  -3   1   8        1.95        0.42      0.99 o 
  -2   1   8       30.55       35.90      3.01 o 
  -1   1   8        5.52        3.31      0.75 o 
   0   1   8       66.59       66.47      2.99 o 
   1   1   8       71.16       74.93      3.71 o 
   2   1   8       10.95        8.94      1.36 o 
   3   1   8      222.63      222.40      6.05 o 
   4   1   8        0.53       -0.85      0.97 o 
   5   1   8        1.71        2.75      1.15 o 
   6   1   8        0.11        0.62      1.07 o 
   7   1   8        3.58        3.71      1.72 o 
   8   1   8        0.27        2.52      1.33 o 
   9   1   8        0.20       -0.11      2.65 o 
  10   1   8        3.42        3.45      1.46 o 
 -14   2   8        6.70       10.43      2.11 o 
 -13   2   8        5.30        4.53      2.20 o 
 -12   2   8       13.15        9.15      1.88 o 
 -11   2   8       20.02       17.88      2.38 o 
 -10   2   8      261.65      244.13      7.96 o 
  -9   2   8      121.22      105.37      5.18 o 
  -8   2   8        7.58        6.07      1.68 o 
  -7   2   8       30.17       27.73      2.62 o 
  -6   2   8       25.12       23.72      2.43 o 
  -5   2   8      393.43      399.29      8.72 o 
  -4   2   8       15.46       14.05      2.28 o 
  -3   2   8       25.46       29.00      3.30 o 
  -2   2   8       74.07       75.21      2.48 o 
  -1   2   8       18.01       16.26      1.20 o 
   0   2   8      263.43      265.62      5.17 o 
   1   2   8       23.87       24.87      2.64 o 
   2   2   8      178.75      168.83      6.12 o 
   3   2   8       39.05       35.52      3.27 o 
   4   2   8       35.19       39.03      2.63 o 
   5   2   8       13.91       14.72      2.60 o 
   6   2   8        0.10        0.57      0.98 o 
   7   2   8        0.85        1.67      1.17 o 
   8   2   8        0.05        2.18      2.24 o 
   9   2   8        0.73       -0.96      2.21 o 
 -13   3   8        9.24       11.01      2.16 o 
 -12   3   8        0.44       -0.68      1.16 o 
 -11   3   8        1.10        3.42      1.62 o 
 -10   3   8       40.65       41.77      3.55 o 
  -9   3   8        9.95        8.23      1.78 o 
  -8   3   8        9.93        8.47      1.58 o 
  -7   3   8       71.70       69.18      4.02 o 
  -6   3   8      301.46      289.24     11.00 o 
  -5   3   8       92.45       86.64      5.87 o 
  -4   3   8      208.65      198.43      8.52 o 
  -3   3   8       30.98       29.99      2.50 o 
  -2   3   8       59.03       54.85      6.69 o 
  -1   3   8        2.21        3.23      1.35 o 
   0   3   8        1.46        2.15      1.04 o 
   1   3   8        2.39        0.53      1.87 o 
   2   3   8       54.48       58.51      5.57 o 
   3   3   8       24.36       32.06      4.37 o 
   4   3   8       11.52       11.99      3.31 o 
   5   3   8        0.92       -0.30      1.62 o 
   6   3   8       30.49       30.54      4.61 o 
   7   3   8        1.18        0.82      1.69 o 
   8   3   8        4.28        5.27      2.76 o 
 -12   4   8        3.86        7.81      3.01 o 
 -11   4   8       13.46       17.81      2.59 o 
 -10   4   8        0.23        0.54      1.88 o 
  -9   4   8        6.09        7.82      2.69 o 
  -8   4   8       66.45       68.48      6.28 o 
  -7   4   8       18.02       20.32      3.43 o 
  -6   4   8       59.31       54.77      5.15 o 
  -5   4   8       24.83       23.74      3.26 o 
  -4   4   8       18.06       16.75      2.10 o 
  -3   4   8        0.18       -0.16      0.85 o 
  -2   4   8        2.23        2.52      1.06 o 
  -1   4   8        3.21        2.36      0.89 o 
   0   4   8        6.86        4.27      1.98 o 
   1   4   8        7.26        5.67      2.43 o 
   2   4   8       28.19       31.84      4.77 o 
   3   4   8        6.55        2.16      2.25 o 
   4   4   8        6.64        6.42      2.35 o 
   5   4   8        3.53        2.65      2.45 o 
   6   4   8        8.01        9.31      3.12 o 
   7   4   8        1.23        0.90      1.52 o 
 -10   5   8       18.32       26.79      4.59 o 
  -9   5   8        1.47       -0.13      1.46 o 
  -8   5   8       19.04       15.22      3.39 o 
  -7   5   8       34.20       27.69      4.03 o 
  -6   5   8        4.86        5.98      2.18 o 
  -5   5   8      108.74      106.37      5.20 o 
  -4   5   8        2.02        2.69      1.22 o 
  -3   5   8        0.44        0.69      1.83 o 
  -2   5   8        9.03        8.98      2.83 o 
  -1   5   8        0.29        1.63      2.20 o 
   0   5   8        2.38        4.72      2.12 o 
   1   5   8       29.72       29.55      4.59 o 
   2   5   8       14.61       13.45      3.34 o 
   3   5   8       72.75       69.48      4.56 o 
   4   5   8        9.84       10.68      2.22 o 
   5   5   8        5.23        7.96      2.05 o 
  -6   6   8        2.97        1.43      2.07 o 
  -5   6   8        1.34        3.91      2.46 o 
  -4   6   8        0.54        1.03      1.66 o 
  -3   6   8        2.65        1.77      2.16 o 
  -2   6   8        0.00        2.10      2.03 o 
  -1   6   8       66.64       66.07      6.82 o 
   0   6   8       34.07       33.20      4.99 o 
   1   6   8        5.11        6.91      2.82 o 
   2   6   8        1.97       -2.33      2.50 o 
 -13   0   9        0.42        4.02      2.50 o 
 -11   0   9       26.56       32.49      4.48 o 
  -9   0   9      132.81      110.22      7.41 o 
  -7   0   9       17.80       20.13      3.19 o 
  -5   0   9      114.82      113.97      6.87 o 
  -3   0   9       71.31       82.91      5.85 o 
  -1   0   9       14.06       15.87      2.42 o 
   1   0   9       19.60       18.73      2.69 o 
   3   0   9       61.12       52.09      4.52 o 
   5   0   9       96.50       91.21      6.40 o 
   7   0   9        0.70       -0.95      1.48 o 
   9   0   9        5.01        5.89      2.61 o 
 -14   1   9       10.02       14.16      2.50 o 
 -13   1   9        0.81        2.54      1.60 o 
 -12   1   9       23.73       26.09      3.00 o 
 -11   1   9       46.77       36.81      4.12 o 
 -10   1   9        6.61        4.21      1.43 o 
  -9   1   9        5.53        7.80      1.71 o 
  -8   1   9       73.73       72.17      4.21 o 
  -7   1   9      364.37      355.39      8.82 o 
  -6   1   9       13.74       16.28      2.08 o 
  -5   1   9      275.79      283.64      7.64 o 
  -4   1   9       72.17       71.34      3.97 o 
  -3   1   9       24.92       21.81      3.25 o 
  -2   1   9       24.77       19.78      1.54 o 
  -1   1   9        0.30       -0.27      0.83 o 
   0   1   9       12.01       11.74      2.41 o 
   1   1   9        2.87        0.48      0.93 o 
   2   1   9      304.78      284.82      6.99 o 
   3   1   9      224.04      222.70      7.64 o 
   4   1   9       19.52       17.51      2.04 o 
   5   1   9       10.88       13.63      1.93 o 
   6   1   9        0.72        0.83      1.36 o 
   7   1   9        2.40       -0.80      1.18 o 
   8   1   9        2.72        2.21      2.21 o 
   9   1   9        2.33        0.56      1.20 o 
 -13   2   9        5.76        5.78      1.76 o 
 -12   2   9        3.12        4.68      1.70 o 
 -11   2   9       10.41       12.60      2.19 o 
 -10   2   9        6.15        5.89      1.61 o 
  -9   2   9       72.38       69.51      4.29 o 
  -8   2   9      397.83      400.57      9.84 o 
  -7   2   9       57.25       55.04      4.00 o 
  -6   2   9        0.20        1.22      1.46 o 
  -5   2   9       81.49       76.65      5.78 o 
  -4   2   9        5.61        6.37      2.14 o 
  -3   2   9        2.90        3.47      1.66 o 
  -2   2   9       14.47       11.44      1.17 o 
  -1   2   9        3.53        3.51      1.02 o 
   0   2   9        7.57        8.94      1.21 o 
   1   2   9       18.81       18.49      1.77 o 
   2   2   9       75.68       70.55      3.27 o 
   3   2   9        9.39        7.61      1.67 o 
   4   2   9       28.88       29.12      2.45 o 
   5   2   9        8.30       11.28      3.08 o 
   6   2   9        1.72        4.00      2.21 o 
   7   2   9       21.00       22.60      4.32 o 
   8   2   9        4.22        3.95      2.65 o 
 -13   3   9        0.00        0.28      1.30 o 
 -12   3   9       17.32       21.80      2.84 o 
 -11   3   9        7.80        7.84      1.99 o 
 -10   3   9       13.49       12.94      2.59 o 
  -9   3   9        0.31        1.53      1.70 o 
  -8   3   9        0.35        0.01      1.32 o 
  -7   3   9       22.13       19.63      3.38 o 
  -6   3   9       18.09       15.83      3.01 o 
  -5   3   9      107.95      109.10      6.79 o 
  -4   3   9      168.75      175.89      8.24 o 
  -3   3   9        0.27        0.20      2.32 o 
  -2   3   9       86.03       87.84      4.22 o 
  -1   3   9       15.18       14.41      2.08 o 
   0   3   9        1.80        0.91      1.64 o 
   1   3   9        6.07        6.98      2.55 o 
   2   3   9        1.45       -1.22      1.93 o 
   3   3   9       29.69       29.08      4.53 o 
   4   3   9        2.17        1.42      1.71 o 
   5   3   9       36.66       35.67      5.37 o 
   6   3   9        4.20        6.57      2.74 o 
   7   3   9        0.23       -2.21      2.22 o 
 -11   4   9        7.51        7.60      2.93 o 
 -10   4   9       18.26       18.18      3.63 o 
  -9   4   9        1.21        1.44      2.11 o 
  -8   4   9       10.86        9.64      2.78 o 
  -7   4   9        9.82       10.10      2.58 o 
  -6   4   9        0.43        3.03      1.98 o 
  -5   4   9       56.26       52.26      4.98 o 
  -4   4   9       67.56       63.66      3.90 o 
  -3   4   9      114.64      114.77      5.06 o 
  -2   4   9        0.66        1.92      1.94 o 
  -1   4   9       10.84        8.22      2.87 o 
   0   4   9        4.16        3.86      2.55 o 
   1   4   9        4.94        6.78      2.64 o 
   2   4   9        8.38       10.52      2.98 o 
   3   4   9        7.53        4.41      2.06 o 
   4   4   9       11.04       13.55      3.72 o 
   5   4   9        0.41        5.17      2.69 o 
   6   4   9       12.85       10.93      3.31 o 
  -9   5   9        0.22       -1.99      1.99 o 
  -8   5   9        5.15        3.54      2.05 o 
  -7   5   9        2.80        4.32      2.10 o 
  -6   5   9       12.43       17.92      2.59 o 
  -5   5   9        0.01       -0.30      1.13 o 
  -4   5   9       35.52       35.93      4.92 o 
  -3   5   9       10.57       10.84      3.07 o 
  -2   5   9       21.30       18.83      3.84 o 
  -1   5   9        1.30        1.55      1.95 o 
   0   5   9        2.43        0.91      2.05 o 
   1   5   9       17.42       18.70      3.95 o 
   2   5   9        0.00        0.55      1.68 o 
   3   5   9        9.16       14.45      3.72 o 
   4   5   9        7.83        9.28      2.20 o 
  -5   6   9       16.33       28.83      4.78 o 
  -4   6   9        0.28        0.31      1.76 o 
  -3   6   9        0.76        2.22      2.09 o 
  -2   6   9        4.90        6.58      2.80 o 
  -1   6   9        9.84       14.72      3.85 o 
 -14   0  10       13.42       14.05      3.43 o 
 -12   0  10       22.46       25.30      4.41 o 
 -10   0  10       33.56       34.40      4.57 o 
  -8   0  10        2.32       -0.78      1.68 o 
  -6   0  10       44.30       42.63      4.56 o 
  -4   0  10       11.10        9.21      2.68 o 
  -2   0  10       41.62       47.18      4.22 o 
   0   0  10        0.28       -0.35      1.47 o 
   2   0  10      205.38      198.52      8.84 o 
   4   0  10        5.12        7.59      2.13 o 
   6   0  10        8.70        6.83      2.24 o 
   8   0  10        9.78       17.98      3.56 o 
 -14   1  10        1.84        1.82      2.11 o 
 -13   1  10        1.69        4.26      2.26 o 
 -12   1  10        0.42        1.71      1.53 o 
 -11   1  10        2.75        2.49      1.46 o 
 -10   1  10        0.71       -0.34      1.27 o 
  -9   1  10      124.20      114.30      5.63 o 
  -8   1  10       64.45       61.26      4.11 o 
  -7   1  10        1.07        1.66      1.21 o 
  -6   1  10       23.41       26.28      2.71 o 
  -5   1  10        0.18        1.09      1.23 o 
  -4   1  10       64.74       62.17      3.84 o 
  -3   1  10        2.35        2.20      1.44 o 
  -2   1  10       18.11       19.08      1.88 o 
  -1   1  10        6.05        5.96      1.23 o 
   0   1  10        8.02        7.59      1.42 o 
   1   1  10        0.00       -1.01      1.23 o 
   2   1  10        0.66        0.28      1.61 o 
   3   1  10        0.91        2.48      1.13 o 
   4   1  10        0.76        1.92      1.03 o 
   5   1  10        0.26        1.27      1.08 o 
   6   1  10        9.72       13.15      2.13 o 
   7   1  10        6.99       11.56      2.09 o 
   8   1  10        0.01        0.59      1.82 o 
 -13   2  10        0.38        1.08      2.99 o 
 -12   2  10        3.93        4.76      1.60 o 
 -11   2  10        5.57        7.36      1.66 o 
 -10   2  10       38.83       40.19      3.58 o 
  -9   2  10       25.23       31.39      3.12 o 
  -8   2  10      424.15      425.38     10.65 o 
  -7   2  10        2.82        2.61      1.36 o 
  -6   2  10       33.78       34.63      3.01 o 
  -5   2  10        5.58        6.65      2.39 o 
  -4   2  10       72.36       82.89      6.00 o 
  -3   2  10       34.72       34.64      2.02 o 
  -2   2  10       41.39       36.59      2.03 o 
  -1   2  10        0.21        1.42      1.74 o 
   0   2  10       33.80       34.74      2.32 o 
   1   2  10        8.41        7.87      1.28 o 
   2   2  10      100.18       94.05      3.97 o 
   3   2  10       24.12       21.97      3.75 o 
   4   2  10        0.52        3.43      2.16 o 
   5   2  10        5.55        6.99      2.54 o 
   6   2  10        4.28        4.69      2.53 o 
   7   2  10        7.33       13.59      3.76 o 
 -12   3  10        2.88        4.12      2.07 o 
 -11   3  10        0.01        0.45      1.26 o 
 -10   3  10       27.95       32.39      3.34 o 
  -9   3  10       99.79       99.30      5.43 o 
  -8   3  10        0.45        1.45      1.63 o 
  -7   3  10       10.28       13.99      3.18 o 
  -6   3  10       83.83       78.90      6.28 o 
  -5   3  10       82.19       89.14      6.47 o 
  -4   3  10       39.14       36.46      3.12 o 
  -3   3  10        1.51        1.06      1.43 o 
  -2   3  10       35.25       38.92      3.06 o 
  -1   3  10       46.11       48.13      3.31 o 
   0   3  10        0.04        1.72      1.86 o 
   1   3  10       22.34       21.98      3.76 o 
   2   3  10       24.58       29.61      4.57 o 
   3   3  10        8.09       12.16      3.39 o 
   4   3  10       24.76       21.00      4.08 o 
   5   3  10       19.37       25.16      4.63 o 
   6   3  10        6.30        4.59      2.44 o 
 -11   4  10        4.06        7.25      2.95 o 
 -10   4  10        8.41       11.00      3.21 o 
  -9   4  10        2.85        1.58      1.81 o 
  -8   4  10       19.39       20.90      3.68 o 
  -7   4  10        7.96        5.02      2.02 o 
  -6   4  10       33.20       43.06      4.87 o 
  -5   4  10       23.22       18.51      3.10 o 
  -4   4  10       25.22       25.96      2.70 o 
  -3   4  10        1.02        2.01      1.27 o 
  -2   4  10       82.34       89.07      7.49 o 
  -1   4  10       24.07       17.34      3.61 o 
   0   4  10       20.48       20.86      4.03 o 
   1   4  10        4.50        5.15      2.42 o 
   2   4  10       16.50       19.78      4.17 o 
   3   4  10        2.57        5.85      2.91 o 
   4   4  10        1.73        0.97      2.07 o 
   5   4  10       14.09       14.08      3.90 o 
  -8   5  10        1.91        1.99      1.82 o 
  -7   5  10        4.01        5.44      2.10 o 
  -6   5  10       47.12       52.54      4.05 o 
  -5   5  10       12.15       14.51      3.57 o 
  -4   5  10        6.29        7.56      2.96 o 
  -3   5  10        3.38        1.78      1.92 o 
  -2   5  10        0.23       -2.10      2.10 o 
  -1   5  10       15.32       15.56      3.86 o 
   0   5  10        1.91        0.64      1.79 o 
   1   5  10       19.92       20.04      4.24 o 
   2   5  10        3.08        4.80      2.87 o 
 -13   0  11       24.07       36.28      5.31 o 
 -11   0  11       16.81       22.83      4.13 o 
  -9   0  11        2.28        2.21      1.66 o 
  -7   0  11        0.39        0.55      1.85 o 
  -5   0  11        4.07        1.69      1.89 o 
  -3   0  11      328.36      321.86     11.11 o 
  -1   0  11        0.00       -0.95      1.19 o 
   1   0  11        3.75        1.41      1.27 o 
   3   0  11       94.90       88.45      6.43 o 
   5   0  11       33.05       27.42      3.98 o 
   7   0  11       10.36       12.67      3.28 o 
 -13   1  11        2.74        3.76      1.58 o 
 -12   1  11       26.72       27.50      3.19 o 
 -11   1  11       30.50       32.61      3.44 o 
 -10   1  11        5.19        8.21      2.01 o 
  -9   1  11       85.81       76.86      4.86 o 
  -8   1  11       32.03       31.04      3.13 o 
  -7   1  11        4.66        8.05      2.40 o 
  -6   1  11        2.58        6.24      5.86 o 
  -5   1  11       15.03       19.66      2.46 o 
  -4   1  11      131.55      128.17      7.96 o 
  -3   1  11       14.24       12.58      1.48 o 
  -2   1  11        0.13        0.52      0.88 o 
  -1   1  11        4.00        3.37      1.15 o 
   0   1  11        1.78        0.83      0.94 o 
   1   1  11       34.58       34.26      2.67 o 
   2   1  11       23.74       26.48      2.53 o 
   3   1  11        2.67        1.96      1.03 o 
   4   1  11       30.18       27.72      2.99 o 
   5   1  11        0.23        1.36      1.14 o 
   6   1  11        9.02        8.59      2.83 o 
   7   1  11        1.62        4.36      2.42 o 
 -12   2  11        0.05        1.33      1.34 o 
 -11   2  11       20.13       22.88      2.89 o 
 -10   2  11        3.11        4.04      1.64 o 
  -9   2  11       63.22       63.24      4.44 o 
  -8   2  11       50.71       51.82      4.00 o 
  -7   2  11        8.27        6.66      3.90 o 
  -6   2  11      104.20      112.28      7.67 o 
  -5   2  11       16.28       19.29      3.40 o 
  -4   2  11      128.83      135.88      5.79 o 
  -3   2  11       22.28       23.49      2.05 o 
  -2   2  11        9.17        8.55      1.18 o 
  -1   2  11        0.65        0.69      1.52 o 
   0   2  11        2.21        2.87      2.13 o 
   1   2  11       28.50       23.22      3.87 o 
   2   2  11        8.40        4.23      2.38 o 
   3   2  11       22.36       16.75      3.60 o 
   4   2  11       21.55       22.32      4.14 o 
   5   2  11        2.09        4.40      2.25 o 
   6   2  11        6.49        6.79      2.85 o 
 -11   3  11        0.02        0.31      1.55 o 
 -10   3  11        0.16        2.06      1.48 o 
  -9   3  11       31.04       36.48      3.53 o 
  -8   3  11        6.41       12.36      3.29 o 
  -7   3  11        1.52        2.74      2.02 o 
  -6   3  11       32.53       27.35      4.02 o 
  -5   3  11       52.18       56.16      5.41 o 
  -4   3  11       12.10       12.27      2.43 o 
  -3   3  11       36.48       33.99      3.28 o 
  -2   3  11        0.66        2.06      1.23 o 
  -1   3  11       23.82       25.90      4.27 o 
   0   3  11        0.15        0.95      1.78 o 
   1   3  11        7.29        7.22      2.72 o 
   2   3  11        5.02        6.69      2.84 o 
   3   3  11       16.78       20.12      4.17 o 
   4   3  11        4.18        2.15      2.31 o 
   5   3  11        0.01        4.73      2.53 o 
 -10   4  11       29.00       36.66      5.32 o 
  -9   4  11        0.52       -1.07      1.71 o 
  -8   4  11        0.12        2.61      2.29 o 
  -7   4  11       12.74       12.00      3.12 o 
  -6   4  11        0.40        2.17      1.65 o 
  -5   4  11       75.24       80.15      4.87 o 
  -4   4  11        0.19        0.46      1.60 o 
  -3   4  11        1.12        1.45      1.81 o 
  -2   4  11        0.16       -0.22      1.77 o 
  -1   4  11        1.38       -2.17      2.25 o 
   0   4  11        3.95        4.03      2.51 o 
   1   4  11        4.00        0.69      1.71 o 
   2   4  11        0.02        0.48      2.09 o 
   3   4  11        5.35        7.24      2.98 o 
  -7   5  11       14.81       19.74      4.19 o 
  -6   5  11        7.42        8.10      2.91 o 
  -5   5  11        2.58        1.67      2.22 o 
  -4   5  11       45.50       55.64      6.53 o 
  -3   5  11        0.29        5.49      3.03 o 
  -2   5  11        6.51        5.46      2.75 o 
  -1   5  11        6.76        2.40      2.24 o 
   0   5  11        0.01        4.54      2.58 o 
 -12   0  12        0.21       -2.52      2.52 o 
 -10   0  12        0.01        1.22      2.04 o 
  -8   0  12      112.75      105.08      7.96 o 
  -6   0  12       15.97       15.76      3.19 o 
  -4   0  12        0.55       -0.65      1.84 o 
  -2   0  12       15.37       14.73      2.66 o 
   0   0  12        4.46        1.09      1.31 o 
   2   0  12       14.95       13.39      2.80 o 
   4   0  12        0.00       -1.52      1.52 o 
   6   0  12        5.63        7.52      2.74 o 
 -12   1  12        3.16        3.01      1.57 o 
 -11   1  12       13.68       12.43      2.36 o 
 -10   1  12       20.98       20.56      2.82 o 
  -9   1  12        3.47        3.03      1.70 o 
  -8   1  12       13.31       13.49      2.42 o 
  -7   1  12        1.37        1.00      1.20 o 
  -6   1  12       73.99       82.52      9.14 o 
  -5   1  12       29.83       37.96      4.73 o 
  -4   1  12       71.43       75.26      3.46 o 
  -3   1  12        9.65        9.20      1.39 o 
  -2   1  12        1.63        1.15      1.59 o 
  -1   1  12        2.27        2.18      1.09 o 
   0   1  12        0.33        0.07      0.89 o 
   1   1  12        0.38        0.41      0.97 o 
   2   1  12        0.02        1.11      1.45 o 
   3   1  12       18.66       18.09      2.26 o 
   4   1  12       16.34       17.00      3.76 o 
   5   1  12       10.70       12.12      3.32 o 
 -12   2  12        2.23        4.10      1.91 o 
 -11   2  12        1.39        1.99      1.54 o 
 -10   2  12        4.03        3.70      1.44 o 
  -9   2  12        0.34        2.94      1.95 o 
  -8   2  12       53.78       60.62      4.53 o 
  -7   2  12      177.72      192.13     10.53 o 
  -6   2  12        2.20        4.05      2.34 o 
  -5   2  12        2.39        0.42      1.63 o 
  -4   2  12       93.59       96.05      3.77 o 
  -3   2  12        3.10        2.60      1.29 o 
  -2   2  12        0.71        1.51      1.86 o 
  -1   2  12        6.05        4.67      2.22 o 
   0   2  12        2.66        2.59      1.58 o 
   1   2  12        0.28        2.65      1.84 o 
   2   2  12       11.31        7.86      2.62 o 
   3   2  12       22.52       23.52      4.22 o 
   4   2  12        5.91        3.71      2.54 o 
   5   2  12        4.77        2.61      2.19 o 
 -11   3  12        8.89       13.16      2.62 o 
 -10   3  12        0.55        1.78      1.55 o 
  -9   3  12       16.32       12.81      3.25 o 
  -8   3  12       10.54        7.65      2.77 o 
  -7   3  12       10.04        9.72      2.87 o 
  -6   3  12       22.28       23.47      4.00 o 
  -5   3  12        4.86        3.84      1.57 o 
  -4   3  12       32.83       27.52      2.95 o 
  -3   3  12       40.69       44.44      3.64 o 
  -2   3  12        0.40        0.52      1.48 o 
  -1   3  12       29.41       30.98      4.83 o 
   0   3  12        2.85        6.57      2.63 o 
   1   3  12        0.62        0.16      2.03 o 
   2   3  12        1.52        6.82      2.92 o 
   3   3  12        5.44        5.49      2.43 o 
   4   3  12       13.00       14.91      4.12 o 
  -9   4  12        3.09        7.81      2.95 o 
  -8   4  12        0.56        0.13      1.76 o 
  -7   4  12       11.65       15.08      3.33 o 
  -6   4  12        0.07        2.70      1.51 o 
  -5   4  12       10.50       10.24      2.09 o 
  -4   4  12        9.08       13.87      3.73 o 
  -3   4  12        5.10        4.35      2.38 o 
  -2   4  12       29.88       28.02      4.71 o 
  -1   4  12        0.01        0.18      1.98 o 
   0   4  12        7.98        6.40      3.17 o 
   1   4  12        0.23        1.84      2.17 o 
   2   4  12        2.00       -0.38      2.05 o 
 -11   0  13       14.51       11.93      3.45 o 
  -9   0  13       22.26       17.33      3.61 o 
  -7   0  13        7.29        7.67      2.55 o 
  -5   0  13       11.76       10.37      3.20 o 
  -3   0  13        0.90        3.76      1.80 o 
  -1   0  13       12.12       11.55      2.64 o 
   1   0  13        2.28        2.38      1.73 o 
   3   0  13       30.05       31.50      4.42 o 
 -12   1  13        4.70        7.25      3.07 o 
 -11   1  13        1.86        0.68      1.31 o 
 -10   1  13        2.23        6.19      2.07 o 
  -9   1  13        0.67        1.53      1.48 o 
  -8   1  13       36.92       37.01      3.64 o 
  -7   1  13        0.23        3.00      1.58 o 
  -6   1  13        1.40        2.74      1.63 o 
  -5   1  13        0.00       -0.68      2.09 o 
  -4   1  13        0.45        1.14      0.98 o 
  -3   1  13       43.59       42.07      3.27 o 
  -2   1  13        6.24        5.29      1.40 o 
  -1   1  13        0.08       -0.35      0.88 o 
   0   1  13        0.00       -1.15      1.15 o 
   1   1  13        1.41        1.70      1.94 o 
   2   1  13        0.21       -0.28      1.66 o 
   3   1  13        5.53        3.95      2.36 o 
   4   1  13        0.41       -0.46      1.61 o 
 -11   2  13        1.52       -0.17      2.33 o 
 -10   2  13        0.91        1.10      1.91 o 
  -9   2  13       11.51       13.30      2.49 o 
  -8   2  13        3.82        4.03      1.76 o 
  -7   2  13      112.06      118.27      8.70 o 
  -6   2  13        0.01        3.41      2.30 o 
  -5   2  13       54.42       55.36      4.79 o 
  -4   2  13        1.22        2.95      1.47 o 
  -3   2  13       19.87       20.83      3.93 o 
  -2   2  13       10.04       12.05      3.19 o 
  -1   2  13        3.41        3.70      2.27 o 
   0   2  13        0.00       -0.99      1.88 o 
   1   2  13        3.20        2.58      1.75 o 
   2   2  13        0.03       -0.27      1.69 o 
   3   2  13       13.00       13.58      3.55 o 
  -9   3  13       29.62       35.04      5.23 o 
  -8   3  13       64.43       67.50      6.89 o 
  -7   3  13        3.14       -0.21      1.93 o 
  -6   3  13        2.88        3.97      1.62 o 
  -5   3  13       11.15        9.49      2.03 o 
  -4   3  13       11.09       13.99      2.30 o 
  -3   3  13       19.79       19.12      2.65 o 
  -2   3  13        2.20       -0.60      1.95 o 
  -1   3  13        1.58        1.20      2.02 o 
   0   3  13        5.11        4.86      2.45 o 
   1   3  13        9.06       14.77      3.88 o 
   2   3  13        6.32        7.81      3.21 o 
  -7   4  13       13.33       12.42      4.14 o 
  -6   4  13       15.43       19.88      2.85 o 
  -5   4  13        6.41        7.49      2.78 o 
  -4   4  13        0.97        2.41      2.02 o 
  -3   4  13        0.11       -0.66      1.86 o 
  -2   4  13        0.01        1.27      2.16 o 
  -1   4  13       21.76       25.32      5.02 o 
 -10   0  14        0.05        2.86      2.10 o 
  -8   0  14        0.81       -1.29      1.75 o 
  -6   0  14        0.56       -0.94      1.93 o 
  -4   0  14       23.08       19.22      3.30 o 
  -2   0  14       19.78       17.51      3.23 o 
   0   0  14        0.12        1.34      1.81 o 
   2   0  14        0.03        1.45      1.73 o 
 -10   1  14        5.00        7.18      2.19 o 
  -9   1  14        0.71        1.04      1.68 o 
  -8   1  14       52.96       54.10      4.52 o 
  -7   1  14        5.37        5.33      2.01 o 
  -6   1  14       14.11       16.43      3.72 o 
  -5   1  14        1.47        0.08      0.96 o 
  -4   1  14        7.40        9.10      1.80 o 
  -3   1  14       66.15       65.53      4.13 o 
  -2   1  14        7.54        9.95      2.71 o 
  -1   1  14        0.05       -0.11      1.51 o 
   0   1  14        1.45        5.57      2.35 o 
   1   1  14        1.15       -1.92      1.92 o 
   2   1  14        9.62       10.55      3.01 o 
  -9   2  14        0.86        0.67      1.49 o 
  -8   2  14        1.09        3.77      1.99 o 
  -7   2  14        6.81        9.60      3.21 o 
  -6   2  14        3.96        4.80      1.78 o 
  -5   2  14       48.58       56.45      4.38 o 
  -4   2  14        3.57        2.41      1.41 o 
  -3   2  14        9.35        7.32      2.52 o 
  -2   2  14       12.12       15.18      3.56 o 
  -1   2  14        5.14        6.26      2.56 o 
   0   2  14        0.96       -1.30      2.22 o 
   1   2  14        0.12        0.60      1.89 o 
  -8   3  14        9.04       13.12      3.66 o 
  -7   3  14        6.66        5.91      1.87 o 
  -6   3  14        0.45        3.13      1.59 o 
  -5   3  14        0.91        2.04      1.46 o 
  -4   3  14        1.06        5.58      1.80 o 
  -3   3  14        0.83        3.98      2.62 o 
  -2   3  14        2.61        4.08      1.93 o 
  -1   3  14        0.04       -2.78      2.78 o 
  -9   0  15        2.24        3.79      2.74 o 
  -7   0  15       22.87       29.12      4.99 o 
  -5   0  15        0.04        0.29      1.63 o 
  -3   0  15        2.93        4.92      2.29 o 
  -1   0  15        2.47        0.02      1.40 o 
  -9   1  15        2.87        4.24      1.86 o 
  -8   1  15       11.07       15.79      2.82 o 
  -7   1  15       10.07       14.08      3.79 o 
  -6   1  15        1.15        0.74      1.31 o 
  -5   1  15        8.52       10.24      3.28 o 
  -4   1  15       16.00       24.12      4.28 o 
  -3   1  15        3.80        5.16      2.46 o 
  -2   1  15        0.87       -1.41      1.92 o 
  -1   1  15        0.03        1.33      1.83 o 
   0   1  15        0.20        2.75      2.40 o 
  -7   2  15       18.46       16.23      2.73 o 
  -6   2  15       28.11       29.72      3.59 o 
  -5   2  15        1.03        1.53      1.52 o 
  -4   2  15        3.34        1.85      1.97 o 
  -3   2  15       33.97       32.99      5.08 o 
  -2   2  15        1.31       -0.73      2.15 o 
  -4   0  16        2.04       -1.64      2.00 o 
                                                 
